# Supplementary material for: Discovery of Novel 2-Substituted Aniline Pyrimidine Based Derivatives as Potent Mer/c-Met Dual Inhibitors with Improvement Bioavailability
Source: Biomolecules. 2025 Aug 18;15(8):1180. doi: 10.3390/biom15081180 (PMC12385147; doi:10.3390/biom15081180)
Supplement: Supplementary file 1 [file biomolecules-15-01180-s001.zip]

Archive with 1 entries (1 files):
- biomolecules-3654458-Supplementary.pdf
